# Supplementary material for: COVID-19 Vaccine Acceptance Among Dental Professionals Based on Employment Status During the Pandemic
Source: Front Med (Lausanne). 2021 Feb 9;8:618403. doi: 10.3389/fmed.2021.618403 (PMC7901230; doi:10.3389/fmed.2021.618403)
Supplement: Supplementary file 1 [file Table_1.XLSX]

## Sheet: גיליון1
Age
<25	0.00592885	3
25-34	0.33004	167
35-44	0.426877	216
45-54	0.140316	71
55-64	0.0810277	41
>65	0.0158103	8
Gender
Female	0.56917	288
Male	0.43083	218
General practitioner	0.527668	267
Specialists	0.26087	132
Residency	0.211462	107
Orthodontist	0.0669456	16
Endodontist	0.0585774	14
Pedodontist	0.150628	36
Periodontitis	0.205021	49
Oral rehabilitation	0.083682	20
Oral health	0.288703	69
Maxillofacial	0.146444	35
Total	1	239
